# Supplementary material for: Structural plasticity of Cid1 provides a basis for its distributive RNA terminal uridylyl transferase activity
Source: Nucleic Acids Res. 2015 Feb 20;43(5):2968–79. doi: 10.1093/nar/gkv122 (PMC4357723; doi:10.1093/nar/gkv122)
Supplement: SUPPLEMENTARY DATA [file supp_gkv122_nar-03604-h-2014-File008.zip]

Archive with 1 entries (1 files):
- nar-03604-h-2014-File008.avi
